# Supplementary material for: Oxidative Stability and Pasting Properties of High-Moisture Japonica Brown Rice following Different Storage Temperatures and Its Cooked Brown Rice Flavor
Source: Foods. 2024 Feb 2;13(3):471. doi: 10.3390/foods13030471 (PMC10855601; doi:10.3390/foods13030471)
Supplement: Supplementary file 1 [file foods-13-00471-s001.zip]

Archive with 1 entries (1 files):
- foods-2823938-supplementary.pdf
